# Supplementary material for: Breaking the membrane heredity paradox through de novo protocell formation
Source: Nat Commun. 2026 May 28;17:6920. doi: 10.1038/s41467-026-73667-z (PMC13388977; doi:10.1038/s41467-026-73667-z)
Supplement: Supplementary file 4 — Source Data [file 41467_2026_73667_MOESM4_ESM.zip]

Archive with 14 entries (14 files):
- Source Data Files/Figure 2.xlsx
- Source Data Files/Figure 3.xlsx
- Source Data Files/Figure 4.xlsx
- Source Data Files/Supplementary Fig.1.xlsx
- Source Data Files/Supplementary Fig.10.xlsx
- Source Data Files/Supplementary Fig.13.xlsx
- Source Data Files/Supplementary Fig.17.xlsx
- Source Data Files/Supplementary Fig.18.xlsx
- Source Data Files/Supplementary Fig.19.xlsx
- Source Data Files/Supplementary Fig.2.xlsx
- Source Data Files/Supplementary Fig.21.xlsx
- Source Data Files/Supplementary Fig.3.xlsx
- Source Data Files/Supplementary Fig.4.xlsx
- Source Data Files/Supplementary Fig.5.xlsx
