# Supplementary material for: Breaking the membrane heredity paradox through de novo protocell formation
Source: Nat Commun. 2026 May 28;17:6920. doi: 10.1038/s41467-026-73667-z (PMC13388977; doi:10.1038/s41467-026-73667-z)
Supplement: Supplementary file 4 — Source Data [file 41467_2026_73667_MOESM4_ESM.zip › Source Data Files/Figure 2.xlsx]

## Sheet: Figure 2a
					Figure 2a
					Time (min)	One-pot cascade			(-) Enzymes			(-) Acetate
					0	0	0	0	0	0	0	0	0	0
					10	118.23	134.87	110.92	20.09	21.39	11.98	21.22	20.2	22.88
					20	212.65	249.01	186.45	21.3	25.34	26.1	27.23	28.66	29.03
					30	253.49	278.9	271.08	28.16	29.11	30.21	31.08	33.91	30.18
					40	337.89	332.43	309.48	29.43	31.85	33.1	41.32	38.62	37.65
					50	358.21	351.9	338.15	30.17	33.45	37.79	42.34	42.09	41.94
					60	376.5	375.66	349.56	32.01	35.75	40.32	45.17	45.51	43.19
					90	423.65	399.67	365.98	32.12	38.28	43.19	48.99	47.13	48.9
					120	475.27	404.93	376.55	42.64	42.67	45.65	52.7	51.7	50.11
					240	555.61	471.39	401.22	43.12	44.18	52.15	53.16	54.96	55.43

## Sheet: Figure 2c
					Figure 2c
					Time (min)	Dipalmitoylated cysteine 4			Palmitoyl-CoA consumption during lipid 4 formation
					0	20.29	18.79	23.66	1384.32	1296.32	1133.45
					30	73.21	128.19	163.22	1061.24	923.65	966.38
					60	130.503	190.65	220.19	999.01	807.62	791.9
					120	305.124	353.61	400.12	741.15	568.63	434.41
					240	484.466	531.68	597.18	347.43	231.08	263.87
					360	698.142	745.72	788.3	259.65	170.231	132.99
					480	807.511	863.21	926.21	89.06	73.28	55.48
					720	979.03	1051.48	1023.98	21.098	40.39	31.22
