# Supplementary material for: Breaking the membrane heredity paradox through de novo protocell formation
Source: Nat Commun. 2026 May 28;17:6920. doi: 10.1038/s41467-026-73667-z (PMC13388977; doi:10.1038/s41467-026-73667-z)
Supplement: Supplementary file 4 — Source Data [file 41467_2026_73667_MOESM4_ESM.zip › Source Data Files/Figure 3.xlsx]

## Sheet: Figure 3a
					Figure 3a
					Time (min)	Dipalmitoylated cysteine 4 formation			(-) Acetate			(-) Enzymes
					0	29.632	21.366	25.43	17.93	22.69	14.53	24.15	34.33	23.19
					30	34.858	39.86	43.56	19.664	23.1	15.01	28.15	33.87	25.98
					60	86.132	71.22	103.22	22.34	25.43	17.43	26.48	32.719	26.9
					120	183.552	150.32	209.665	21.45	24.689	16.521	31.209	36.198	25.348
					240	297.774	265.926	334.756	18.902	23.187	17.341	27.15	33.901	24.73
					360	477.339	430.12	501.223	20.084	21.451	18.91	30.126	34.785	26.093
					480	537.237	498.338	589.91	21.482	22.116	16.157	27.698	32.164	26.598
					720	596.44	562.804	631.697	19.801	25.689	17.612	28.709	33.487	27.187

## Sheet: Figure 3f
					Figure 3f
					Time (h)	(+) Melittin			(-) Melittin			(-) Acetate			(-) Enzymes
					0	24.39	16.22	26.23	14.22	16.59	24.12	18.67	25.05	23.66	18.91	31.09	18.21
					0.5	136.29	159.31	196.62	115.34	139.11	174.73	24.89	26.81	26.49	19.6	30.22	16.42
					1	244.69	281.91	338.16	214.88	266.15	327.06	21.24	23.37	28.88	17.81	34.19	19.33
					2	329.01	378.93	438.19	304.38	359.68	402.16	24.65	28.11	30.64	16.91	36.19	17.1
					4	451.48	496.18	572.74	449.85	462.79	547.48	26.47	24.09	29.86	14.47	27.89	19.99
					6	512.83	595.57	663.48	539.04	622.54	600.94	22.01	25.65	29.79	15.51	34.38	16.53
					8	577.27	647.21	723.41	569.57	678.66	641.26	23.89	24.88	30.08	17.03	29.28	13.93
					12	651.87	786.8	863.75	581.28	706.78	681.74	25.6	25.51	32.37	12.31	28.55	18.29
					16	741.35	868.19	952.05	609.91	714.17	702.23	24.11	25.9	30.32	17.81	30.49	17.88
					18	829.35	971.54	1002.66	628.76	738.12	741.33	25.67	27.84	28.8	19.97	35.14	14.32
					20	931.22	1031.17	1078.46	642.54	757.28	776.48	28.91	22.1	31.45	21.49	31.39	19.06
					24	997.17	1103.49	1139.39	654.58	772.47	791.68	27.18	26.34	33.47	16.32	38.21	14.39

## Sheet: Figure 3g
					Figure 3g
					(+) Melittin			(-) Melittin
					72.7389	70.4995	57.5027	14.9253	13.8228	23.4569
