# Supplementary material for: Breaking the membrane heredity paradox through de novo protocell formation
Source: Nat Commun. 2026 May 28;17:6920. doi: 10.1038/s41467-026-73667-z (PMC13388977; doi:10.1038/s41467-026-73667-z)
Supplement: Supplementary file 4 — Source Data [file 41467_2026_73667_MOESM4_ESM.zip › Source Data Files/Figure 4.xlsx]

## Sheet: Sheet1
				Time (h)	Lipid 4			Lipid 9
				0	940	1290	1339	1237.2	1193.3	1360.8
				2	780	668	831	1082.2	981.3	1198.4
				12	260	186	155	1030.8	954.8	1065.3
