# Supplementary material for: Breaking the membrane heredity paradox through de novo protocell formation
Source: Nat Commun. 2026 May 28;17:6920. doi: 10.1038/s41467-026-73667-z (PMC13388977; doi:10.1038/s41467-026-73667-z)
Supplement: Supplementary file 4 — Source Data [file 41467_2026_73667_MOESM4_ESM.zip › Source Data Files/Supplementary Fig.1.xlsx]

## Sheet: Supplementary Fig. 1a
					Supplementary Figure 1a
					AMP (µM)	RFU
					0.97	238.3	569.6	87.77
					1.95	322.5	375.9	291.8
					3.9	512	599.1	438.6
					7.813	711.7	781.7	647.3
					15.625	977.4	1051.2	949.1
					31.25	1067.1	1120.3	1001.2
					62.5	1871.8	2037.1	1783.5
					125	3504.1	5313.9	2786.1
					250	6586.5	8310.8	4742.8
					500	10997.7	14031.9	11643.1
					1000	21833.7	19641.2	25301.2
					2000	39783.5	42251.2	37641.2

## Sheet: Supplementary Fig. 1b
					Supplementary Figure 1b
					Acetyl-CoA (µM)	RFU
					0	7795	10436	17329
					200	20519	26983	31708
					400	30345	34948	41294
					600	40531	47659	53231
					800	48783	53410	58917
					1000	57499	66389	70138

## Sheet: Supplementary Fig. 1c
					Supplementary Figure 1c
					(+) ACS			(-) ACS			(-) Acetate
					705.32	647.96	603.18	31.09	26.17	54.58	17.66	43.48	23.86

## Sheet: Supplementary Fig. 1d
					Supplementary Figure 1d
					(+) ACS			(-) ACS			(-) Acetate
					691.32	667.96	633.18	31.09	26.17	54.58	17.66	43.48	23.86
