# Supplementary material for: Breaking the membrane heredity paradox through de novo protocell formation
Source: Nat Commun. 2026 May 28;17:6920. doi: 10.1038/s41467-026-73667-z (PMC13388977; doi:10.1038/s41467-026-73667-z)
Supplement: Supplementary file 4 — Source Data [file 41467_2026_73667_MOESM4_ESM.zip › Source Data Files/Supplementary Fig.10.xlsx]

## Sheet: Supplementary Fig.10
					Supplementary Fig.10
					(–) Palmitoyl-CoA	(+) Palmitoyl-CoA
					0.36156	0.216142
					0.371811	0.293251
					0.375605	0.246596
