# Supplementary material for: Breaking the membrane heredity paradox through de novo protocell formation
Source: Nat Commun. 2026 May 28;17:6920. doi: 10.1038/s41467-026-73667-z (PMC13388977; doi:10.1038/s41467-026-73667-z)
Supplement: Supplementary file 4 — Source Data [file 41467_2026_73667_MOESM4_ESM.zip › Source Data Files/Supplementary Fig.13.xlsx]

## Sheet: Supplementary Fig.13e
					Supplementary Fig. 13e
					(-) Melittin			(+) Melittin
					7596.6	9935.2	8634.6	1063.2	1437.6	1257.8
