# Supplementary material for: Breaking the membrane heredity paradox through de novo protocell formation
Source: Nat Commun. 2026 May 28;17:6920. doi: 10.1038/s41467-026-73667-z (PMC13388977; doi:10.1038/s41467-026-73667-z)
Supplement: Supplementary file 4 — Source Data [file 41467_2026_73667_MOESM4_ESM.zip › Source Data Files/Supplementary Fig.17.xlsx]

## Sheet: Supplementary Fig.17c
					Supplementary Fig.17c
					Concentration (µM)	ELSD (mV)
					100	27.12	16.34	49.53
					200	127.11	32.18	80.33
					300	131.29	83.88	248.77
					400	181.95	163.49	279.12
					500	270.81	281.27	313.44
					600	378	300.47	374.59
					700	418.97	391.48	422.79
					800	466.75	443.28	509.8
					900	531.74	482.1	580.77
					1000	590.39	500.99	607.86
