# Supplementary material for: Breaking the membrane heredity paradox through de novo protocell formation
Source: Nat Commun. 2026 May 28;17:6920. doi: 10.1038/s41467-026-73667-z (PMC13388977; doi:10.1038/s41467-026-73667-z)
Supplement: Supplementary file 4 — Source Data [file 41467_2026_73667_MOESM4_ESM.zip › Source Data Files/Supplementary Fig.18.xlsx]

## Sheet: Supplementary Fig.18f
					Supplementary Fig.18f
					Time (min)	Galactolipid 9 formation			(-) Acetate			(-) Enzymes
					0	18.21	14.28	19.22	16.49	22.54	12.99	26.14	32.68	24.21
					30	82.14	69.08	97.67	18.47	24.46	15.01	29.18	33.44	26.09
					60	110.81	86.54	149.74	19.76	23.85	16.98	28.88	33.15	27.33
					120	154.57	109.96	168.48	20.79	26.57	14.39	30.64	35.55	26.96
					240	206.34	169.62	218.83	19.66	25.54	16.79	29.86	34.18	25.67
					360	246.41	197.87	251.45	20.23	23.28	17.83	31.26	35.03	24.76
					480	276.59	233.63	299.1	18.96	21.67	15.44	28.08	33.72	28.07
					720	302.62	259.81	313.33	17.9	23.72	16.33	29.93	34.45	25.41
