# Supplementary material for: Breaking the membrane heredity paradox through de novo protocell formation
Source: Nat Commun. 2026 May 28;17:6920. doi: 10.1038/s41467-026-73667-z (PMC13388977; doi:10.1038/s41467-026-73667-z)
Supplement: Supplementary file 4 — Source Data [file 41467_2026_73667_MOESM4_ESM.zip › Source Data Files/Supplementary Fig.19.xlsx]

## Sheet: Supplementary Fig.19e
					Supplementary Fig.19e
					(-) Melittin			(+) Melittin
					5404	5500.8	4480.8	748	762	625.6

## Sheet: Supplementary Fig.19f
					Supplementary Fig.19f
					Time (h)	(+) Melittin			(-) Melittin			(-) Acetate			(-) Enzymes
					0	17.87	16.93	12.22	17.69	17.34	12.24	21.74	26.32	23.41	17.23	33.49	10.72
					0.5	72.44	55.19	42.37	63.25	74.57	45.76	25.93	26.09	27.68	16.76	32.4	19.33
					1	108.73	81.92	59.39	88.67	126.37	69.4	23.85	27.33	28.88	18.97	36.65	20.12
					2	144.03	118.9	77.47	129.89	145.52	85.32	22.46	26.96	30.64	18.45	31.8	14.94
					4	172.18	159.39	118.41	163.27	173.29	124.66	25.54	25.67	29.86	13.37	33.37	17.87
					6	211.45	183.6	148.48	185.45	206.79	144.32	23.28	24.76	31.26	18.42	36.41	17.83
					8	230.24	219.82	179.45	228.13	245.01	177.27	21.67	27.27	30.08	19.87	34.43	16.55
					12	280.13	263.96	227.43	235.64	253.85	182.09	22.27	23.31	32.37	14.9	32.65	17.33
					16	313.14	294.37	251.98	248.94	263.33	201.74	25.76	26.77	30.32	16.19	33.4	16.01
					18	356.27	336.34	293.1	257.31	270.92	212.43	24.66	28.98	28.8	18.96	37.65	13.43
					20	383.47	369.19	320.07	264.01	279.2	223.41	27.81	23.43	31.45	17.66	39.13	17.16
					24	396.73	381.21	346.01	271.48	284.22	236.67	25.65	24.89	33.47	19.48	37.68	18.88

## Sheet: Supplementary Fig.19g
					Supplementary Fig.19g
					(+) Melittin			(-) Melittin
					72.3115	73.4192	92.8169	19.0023	16.0034	33.5082
