# Supplementary material for: Breaking the membrane heredity paradox through de novo protocell formation
Source: Nat Commun. 2026 May 28;17:6920. doi: 10.1038/s41467-026-73667-z (PMC13388977; doi:10.1038/s41467-026-73667-z)
Supplement: Supplementary file 4 — Source Data [file 41467_2026_73667_MOESM4_ESM.zip › Source Data Files/Supplementary Fig.2.xlsx]

## Sheet: Supplementary Fig 2a
					Supplementary Fig 2a
					(+) ACC2			(-) ACC2			(-) Acetyl-CoA
					732.33	756.91	778.54	23.41	43.77	59.03	18.17	39.1	41.01

## Sheet: Supplementary Fig 2b
					Supplementary Fig 2b
					Malonyl-CoA (µM)	RFU
					0	6347	8990	15374
					200	14564	19899	27330
					400	26791	30530	36418
					600	36510	44329	48761
					800	45107	48775	57118
					1000	53918	63089	67225

## Sheet: Supplementary Fig 2c
					Supplementary Fig 2c
					(+) ACC			(-) ACC			(-) Acetyl-CoA
					683.47	714.33	738.24	11.07	19.81	28.64	13.61	25.46	33.18

## Sheet: Supplementary Fig 2d
					Supplementary Fig 2d
					(+) ACS, ACC, acetate			(-) ACS and ACC			(-) Acetate
					649.38	702.17	729.05	14.53	22.79	29.34	17.62	25.88	39.61
