# Supplementary material for: Breaking the membrane heredity paradox through de novo protocell formation
Source: Nat Commun. 2026 May 28;17:6920. doi: 10.1038/s41467-026-73667-z (PMC13388977; doi:10.1038/s41467-026-73667-z)
Supplement: Supplementary file 4 — Source Data [file 41467_2026_73667_MOESM4_ESM.zip › Source Data Files/Supplementary Fig.21.xlsx]

## Sheet: Supplementary Fig.21a
					Supplementary Fig.21a
					0 h	2 h	12 h
					1074	176	161
					1239	231	215
					1443	133	120
