# Supplementary material for: Breaking the membrane heredity paradox through de novo protocell formation
Source: Nat Commun. 2026 May 28;17:6920. doi: 10.1038/s41467-026-73667-z (PMC13388977; doi:10.1038/s41467-026-73667-z)
Supplement: Supplementary file 4 — Source Data [file 41467_2026_73667_MOESM4_ESM.zip › Source Data Files/Supplementary Fig.3.xlsx]

## Sheet: Supplementary Fig. 3a
					Supplementary Fig. 3a
					NADPH (µM)	RFU
					100	3437	7554	9603
					200	4019	7123	8078
					300	9652	13493	15540
					400	15637	18722	20699
					500	25211	28234	32267
					600	31343	35643	38009
					700	37144	41963	45232
					800	43771	47558	50623
					900	52694	55733	59653
					1000	59119	63023	69761
					1100	62541	64622	68590

## Sheet: Supplementary Fig. 3b
					Supplementary Fig. 3b
					(+) cgFAS			(-) cgFAS			(-) Acetyl-CoA
					593.42	549.85	578.31	37.22	16.71	38.09	11.39	28.83	46.44

## Sheet: Supplementary Fig. 3c
					Supplementary Fig. 3c
					Concentration (µM)	ELSD (mV)
					100	72.48	56.47	102.33
					200	112.24	89.04	146.75
					300	181.04	142.66	213.43
					400	241.07	165.75	281.9
					500	320.11	256.88	369.27
					600	384.38	318.79	421.87
					700	463.12	413.78	501.61
					800	522.39	441.46	530.81
					900	578.3	541.87	622.38
					1000	639.88	581.74	680.17

## Sheet: Supplementary Fig. 3d
					Supplementary Fig. 3d
					(+) cgFAS			(-) cgFAS			(-) Acetyl-CoA
					584.47	649.11	662.36	16.54	19.13	28.09	8.97	13.47	33.97
