# Supplementary material for: Breaking the membrane heredity paradox through de novo protocell formation
Source: Nat Commun. 2026 May 28;17:6920. doi: 10.1038/s41467-026-73667-z (PMC13388977; doi:10.1038/s41467-026-73667-z)
Supplement: Supplementary file 4 — Source Data [file 41467_2026_73667_MOESM4_ESM.zip › Source Data Files/Supplementary Fig.4.xlsx]

## Sheet: Supplementary Fig. 4
					Supplementary Fig. 4
					(+) Enzymes			(-) Enzymes			(-) Acetate
					537.05	509.62	547.19	29.71	19.08	37.56	30.55	15.68	41.22
