# Supplementary material for: Breaking the membrane heredity paradox through de novo protocell formation
Source: Nat Commun. 2026 May 28;17:6920. doi: 10.1038/s41467-026-73667-z (PMC13388977; doi:10.1038/s41467-026-73667-z)
Supplement: Supplementary file 4 — Source Data [file 41467_2026_73667_MOESM4_ESM.zip › Source Data Files/Supplementary Fig.5.xlsx]

## Sheet: Supplementary Fig. 5c
					Supplementary Fig. 5c
					Concentration (µM)	Measurement 1	Measurement 2	Measurement 3
					100	31.024	19.62	66.55
					200	75.36	59.17	103.93
					300	150.58	122.65	191.91
					400	200.75	179.12	261.89
					500	298.89	266.15	338.13
					600	350.197	318.79	390.44
					700	433.69	408.19	471.65
					800	489.16	467.72	530.81
					900	527.28	500.38	563.48
					1000	579.1	558.433	633.21
